# Supplementary material for: Clonal driver neoantigen loss under EGFR TKI and immune selection pressures
Source: Nature. 2025 Feb 19;639(8056):1052–9. doi: 10.1038/s41586-025-08586-y (PMC11946900; doi:10.1038/s41586-025-08586-y)
Supplement: Supplementary file 3 — This supplementary data file contains the CDR3B TCR sequence results from the MANAFEST assay. [file 41586_2025_8586_MOESM3_ESM.xlsx]

## Sheet: SigCDR3B
			40MONTHS_CULTURED				45MONTHS_CULTURED				30MONTHS_CULTURED				Ex_VIVO			40MONTHS_CULTURED_percent				45MONTHS_CULTURED_percent				30MONTHS_CULTURED_percent				Ex_VIVO_percent
CDR3B	Time	Condition	CK	CEF	T790M	EX19DEL	CK	CEF	T790M	EX19DEL	CK	CEF	T790M	EX19DEL	45MONTHS	40MONTHS	30MONTHS	CK	CEF	T790M	EX19DEL	CK	CEF	T790M	EX19DEL	CK	CEF	T790M	EX19DEL	45MONTHS	40MONTHS	30MONTHS
CASRAGASEPNYGYTF	30Months	CEF	22	0	0	10	6	0	0	0	0	2632	2	0	0	0	0	0.028955	0	0	0.0165106	0.0109365	0	0	0	0	7.07242	0.0103568	0	0	0	0
CASSRRGLAGGTNTGELFF	30Months	CEF	0	0	0	0	0	0	8	0	0	1927	0	0	0	0	0	0	0	0	0	0	0	0.00963182	0	0	5.17802	0	0	0	0	0
CASSSRDWTGSSSPLHF	30Months	CEF	10	81	0	0	0	26	0	0	0	1169	0	0	0	0	0	0.0131614	0.0970757	0	0	0	0.0357241	0	0	0	3.14121	0	0	0	0	0
CASNSGANVLTF	30Months	CEF	0	0	0	0	0	0	0	0	0	949	0	0	0	0	0	0	0	0	0	0	0	0	0	0	2.55005	0	0	0	0	0
CASSVSSGPQADNEQFF	30Months	CEF	0	0	0	0	0	0	0	0	0	785	0	0	0	0	0	0	0	0	0	0	0	0	0	0	2.10936	0	0	0	0	0
CASATFQVAQYF	30Months	CEF	18	4	10	0	0	0	0	4	0	629	0	0	0	0	0	0.0236904	0.00479386	0.0102686	0	0	0	0	0.00588512	0	1.69018	0	0	0	0	0
CASSPDTGWNSPLHF	30Months	CEF	0	0	0	0	0	0	0	0	0	600	0	0	0	0	0	0	0	0	0	0	0	0	0	0	1.61225	0	0	0	0	0
CASSYFTGDEKLFF	30Months	CEF	0	0	0	0	0	0	0	0	0	546	0	0	0	0	0	0	0	0	0	0	0	0	0	0	1.46715	0	0	0	0	0
CASSFIAGESEQFF	30Months	Ex19del	0	0	24	39	0	13	6	607	0	0	0	6736	0	0	0	0	0	0.0246447	0.0643915	0	0.0178621	0.00722387	0.893067	0	0	0	29.1375	0	0	0
CASSFRDLGAYEQYF	40Months	CEF	66	1599	78	31	101	6253	35	54	18	150	13	4	0	3	0	0.086865	1.91635	0.0800953	0.051183	0.184098	8.59165	0.0421392	0.0794492	0.0587122	0.403063	0.0673191	0.0173025	0	0.137112	0
CASSFRTDQPDNSNQPQHF	40Months	CEF	0	1657	0	0	0	0	0	0	0	0	0	0	0	1	0	0	1.98586	0	0	0	0	0	0	0	0	0	0	0	0.0457038	0
CASSGGPVGYTF	40Months	CEF	247	6033	634	280	189	6850	178	166	116	1128	61	54	1	23	2	0.325086	7.23035	0.651031	0.462298	0.344501	9.41193	0.214308	0.244233	0.378368	3.03104	0.315882	0.233584	0.268097	1.05119	0.303951
CASSGRSYNEQFF	40Months	CEF	0	1219	0	0	0	0	0	0	0	0	0	0	0	0	0	0	1.46093	0	0	0	0	0	0	0	0	0	0	0	0	0
CASSLGRAGARTDTQYF	40Months	CEF	0	3622	0	0	0	0	0	0	0	0	0	0	0	0	0	0	4.34084	0	0	0	0	0	0	0	0	0	0	0	0	0
CASSLKGVSSYNEQFF	40Months	CEF	0	2786	0	8	19	2347	0	0	0	0	0	0	0	0	0	0	3.33893	0	0.0132085	0.0346324	3.22479	0	0	0	0	0	0	0	0	0
CASSLRDYGAYEQYF	40Months	CEF	0	2229	0	0	0	127	0	0	0	0	0	0	0	1	0	0	2.67138	0	0	0	0.174498	0	0	0	0	0	0	0	0.0457038	0
CASSSNRDTQFF	40Months	CEF	0	1599	0	6	0	0	13	0	0	0	0	0	0	0	0	0	1.91635	0	0.00990638	0	0	0.0156517	0	0	0	0	0	0	0	0
CATSDWEDTEAFF	40Months	CEF	47	1434	70	98	39	43	506	418	0	0	4	0	0	2	0	0.0618584	1.7186	0.0718804	0.161804	0.0710875	0.0590822	0.609213	0.614995	0	0	0.0207136	0	0	0.0914077	0
CSARVNSWEQYF	40Months	CEF	0	1710	0	0	0	5308	0	0	0	114	3	0	0	1	0	0	2.04938	0	0	0	7.29321	0	0	0	0.306328	0.0155352	0	0	0.0457038	0
CSWTGVGTEAFF	40Months	CEF	0	4580	0	0	0	21	0	0	0	0	0	0	0	0	0	0	5.48897	0	0	0	0.0288541	0	0	0	0	0	0	0	0	0
CASGASESNTGELFF	40Months	CEF	0	989	0	0	0	0	0	0	0	0	0	0	0	0	0	0	1.18528	0	0	0	0	0	0	0	0	0	0	0	0	0
CASSWGMNEQFF	40Months	CEF	0	899	0	0	0	0	0	0	0	0	0	0	0	0	0	0	1.07742	0	0	0	0	0	0	0	0	0	0	0	0	0
CASSLGSAGERTDTQYF	40Months	CEF	0	867	0	0	0	0	0	0	0	0	0	0	0	0	0	0	1.03907	0	0	0	0	0	0	0	0	0	0	0	0	0
CASSPAVLAGASTDTQYF	40Months	CEF	0	808	0	0	0	0	0	0	0	0	0	0	0	0	0	0	0.96836	0	0	0	0	0	0	0	0	0	0	0	0	0
CASHLGGGTDTQYF	40Months	CEF	0	763	0	0	0	272	0	0	0	69	0	0	0	0	0	0	0.91443	0	0	0	0.373729	0	0	0	0.185409	0	0	0	0	0
CSARGGSAYNSPLHF	40Months	CEF	0	737	0	0	0	12	0	0	0	0	0	0	0	0	0	0	0.883269	0	0	0	0.016488	0	0	0	0	0	0	0	0	0
CASSLSGVETQYF	40Months	CEF	0	661	14	0	8	0	13	0	0	0	4	0	0	0	0	0	0.792186	0.0143761	0	0.014582	0	0.0156517	0	0	0	0.0207136	0	0	0	0
CSASSDGGYGYTF	40Months	CEF	0	650	0	0	0	0	0	0	0	0	0	0	0	0	0	0	0.779003	0	0	0	0	0	0	0	0	0	0	0	0	0
CASSQVSHEQFF	40Months	CEF	0	624	0	0	0	0	0	0	0	0	0	0	0	0	0	0	0.747843	0	0	0	0	0	0	0	0	0	0	0	0	0
CASSQDATGGNSPLHF	40Months	CEF	0	548	0	0	0	0	0	0	0	0	0	0	0	0	0	0	0.656759	0	0	0	0	0	0	0	0	0	0	0	0	0
CASSQESSPSYEQYF	40Months	CEF	0	532	0	0	0	1287	5	4	0	0	0	0	0	5	0	0	0.637584	0	0	0	1.76834	0.00601989	0.00588512	0	0	0	0	0	0.228519	0
CASIIQGGEETQYF	40Months	T790M	0	0	1775	0	0	0	0	0	0	0	0	0	0	0	0	0	0	1.82268	0	0	0	0	0	0	0	0	0	0	0	0
CASRPGQEETQYF	40Months	T790M	0	0	1827	0	0	0	0	0	0	0	0	0	0	0	0	0	0	1.87608	0	0	0	0	0	0	0	0	0	0	0	0
CASRQTEYNSPLHF	40Months	T790M	0	0	2187	0	0	0	0	0	0	0	0	0	0	0	0	0	0	2.24575	0	0	0	0	0	0	0	0	0	0	0	0
CASSFGSSAAQFF	40Months	T790M	0	0	1382	0	0	0	0	0	0	0	0	0	0	0	0	0	0	1.41912	0	0	0	0	0	0	0	0	0	0	0	0
CASSINQGRPQHF	40Months	T790M	0	0	1478	0	0	0	0	0	0	0	0	0	0	0	0	0	0	1.5177	0	0	0	0	0	0	0	0	0	0	0	0
CASSLAGGPGGEQFF	40Months	T790M	0	0	1693	0	0	0	0	0	0	0	0	0	0	0	0	0	0	1.73848	0	0	0	0	0	0	0	0	0	0	0	0
CASSLGDLAATDTQYF	40Months	T790M	0	0	3459	0	0	0	0	0	0	0	0	0	0	0	0	0	0	3.55192	0	0	0	0	0	0	0	0	0	0	0	0
CASSLGTAETQYF	40Months	T790M	0	0	4207	0	0	0	0	0	0	0	0	0	0	0	0	0	0	4.32001	0	0	0	0	0	0	0	0	0	0	0	0
CASSLNYEQYF	40Months	T790M	0	0	2394	0	0	0	0	0	0	0	0	0	0	0	0	0	0	2.45831	0	0	0	0	0	0	0	0	0	0	0	0
CASSPSSLSYGYTF	40Months	T790M	0	0	1867	0	0	0	0	0	0	0	0	0	0	0	0	0	0	1.91715	0	0	0	0	0	0	0	0	0	0	0	0
CASSSGPNNEQFF	40Months	T790M	0	0	1377	0	0	0	0	0	0	0	0	0	0	0	0	0	0	1.41399	0	0	0	0	0	0	0	0	0	0	0	0
CASSFEMSSYNEQFF	40Months	T790M	0	0	1230	0	0	0	0	0	0	0	0	0	0	0	0	0	0	1.26304	0	0	0	0	0	0	0	0	0	0	0	0
CASSDESSYEQYF	40Months	T790M	0	0	1094	0	0	6	27	6	0	0	0	0	0	0	0	0	0	1.12339	0	0	0.00824402	0.0325074	0.00882768	0	0	0	0	0	0	0
CASSFGRPYEQYF	40Months	T790M	0	0	1077	0	0	0	0	0	0	0	0	0	0	0	0	0	0	1.10593	0	0	0	0	0	0	0	0	0	0	0	0
CASSEDQGNYNEQFF	40Months	T790M	0	0	996	0	812	487	0	1879	0	0	0	0	0	0	0	0	0	1.02276	0	1.48008	0.66914	0	2.76454	0	0	0	0	0	0	0
CASSVGGAGNTEAFF	40Months	T790M	0	0	833	0	0	0	0	0	0	0	0	0	0	0	0	0	0	0.855377	0	0	0	0	0	0	0	0	0	0	0	0
CASSEGGTDTQYF	40Months	T790M	77	28	1205	40	152	35	0	73	0	0	0	0	0	0	0	0.101342	0.033557	1.23737	0.0660426	0.277059	0.0480901	0	0.107403	0	0	0	0	0	0	0
CASSLGRQETQYF	40Months	T790M	0	0	570	0	0	0	0	0	0	8	0	0	0	0	0	0	0	0.585312	0	0	0	0	0	0	0.0214967	0	0	0	0	0
CSAPDWANTQYF	40Months	T790M	58	15	844	52	32	18	21	50	7	2	0	10	0	5	0	0.0763359	0.017977	0.866672	0.0858553	0.0583282	0.0247321	0.0252835	0.073564	0.0228325	0.00537418	0	0.0432563	0	0.228519	0
CASGKGQETQYF	40Months	T790M	14	0	619	0	0	0	28	0	0	0	0	0	0	0	0	0.0184259	0	0.635628	0	0	0	0.0337114	0	0	0	0	0	0	0	0
CASSLGPNQPQHF	40Months	T790M	0	0	522	0	0	0	0	0	0	0	0	0	0	0	0	0	0	0.536022	0	0	0	0	0	0	0	0	0	0	0	0
CASSPRQGPSGSNQPQHF	40Months	T790M	0	0	517	0	0	0	0	0	0	0	0	0	0	0	0	0	0	0.530888	0	0	0	0	0	0	0	0	0	0	0	0
CASSLGTGTGQPQHF	40Months	Ex19del	137	93	53	1390	32	94	164	71	0	0	0	0	0	0	0	0.180311	0.111457	0.0544237	2.29498	0.0583282	0.129156	0.197452	0.104461	0	0	0	0	0	0	0
CASSRSHGAFF	40Months	Ex19del	0	0	0	1262	0	0	0	0	0	0	0	0	0	0	0	0	0	0	2.08364	0	0	0	0	0	0	0	0	0	0	0
CSARRHLAGGETQYF	40Months	Ex19del	0	0	0	1425	0	0	0	0	0	0	0	0	0	0	0	0	0	0	2.35277	0	0	0	0	0	0	0	0	0	0	0
CASSQLTRGNTEAFF	40Months	Ex19del	18	0	111	921	0	0	0	0	78	0	0	0	0	0	0	0.0236904	0	0.113982	1.52063	0	0	0	0	0.25442	0	0	0	0	0	0
CASSLYGRGGEAFF	40Months	Ex19del	0	0	0	817	0	0	0	0	0	0	0	0	0	0	0	0	0	0	1.34892	0	0	0	0	0	0	0	0	0	0	0
CASSLSSYEQYF	40Months	Ex19del	0	0	0	698	0	0	0	0	0	0	4	0	0	0	0	0	0	0	1.15244	0	0	0	0	0	0	0.0207136	0	0	0	0
CASSSPGGGEQFF	40Months	Ex19del	0	0	0	596	0	0	0	0	0	0	0	0	0	0	0	0	0	0	0.984034	0	0	0	0	0	0	0	0	0	0	0
CASSLVRGLDYGYTF	40Months	Ex19del	0	0	0	584	0	0	0	0	0	0	0	0	0	0	0	0	0	0	0.964221	0	0	0	0	0	0	0	0	0	0	0
CASSPSGGGQRNEQFF	40Months	Ex19del	0	0	0	565	0	0	0	0	0	0	0	0	0	0	0	0	0	0	0.932851	0	0	0	0	0	0	0	0	0	0	0
CASSFRDLGAYEQYF	45Months	CEF	66	1599	78	31	101	6253	35	54	18	150	13	4	0	3	0	0.086865	1.91635	0.0800953	0.051183	0.184098	8.59165	0.0421392	0.0794492	0.0587122	0.403063	0.0673191	0.0173025	0	0.137112	0
CASSGGPVGYTF	45Months	CEF	247	6033	634	280	189	6850	178	166	116	1128	61	54	1	23	2	0.325086	7.23035	0.651031	0.462298	0.344501	9.41193	0.214308	0.244233	0.378368	3.03104	0.315882	0.233584	0.268097	1.05119	0.303951
CASSLEGSGNYGYTF	45Months	CEF	0	0	0	0	0	1334	0	0	0	0	0	0	0	0	0	0	0	0	0	0	1.83292	0	0	0	0	0	0	0	0	0
CASSLKGVSSYNEQFF	45Months	CEF	0	2786	0	8	19	2347	0	0	0	0	0	0	0	0	0	0	3.33893	0	0.0132085	0.0346324	3.22479	0	0	0	0	0	0	0	0	0
CASSPGGAGSRTDTQYF	45Months	CEF	0	0	0	0	0	2174	0	0	0	0	0	0	0	0	0	0	0	0	0	0	2.98708	0	0	0	0	0	0	0	0	0
CASSPQRNTEAFF	45Months	CEF	60	3511	687	65	138	3526	62	33	18	23	12	0	0	0	0	0.0789681	4.20781	0.705455	0.107319	0.25154	4.84474	0.0746466	0.0485523	0.0587122	0.061803	0.0621407	0	0	0	0
CASSQTTNYGYTF	45Months	CEF	0	9	0	0	0	1422	0	0	0	0	0	0	0	0	0	0	0.0107862	0	0	0	1.95383	0	0	0	0	0	0	0	0	0
CASTPGTSYEQYF	45Months	CEF	6	0	0	0	0	1561	0	0	0	0	0	0	0	0	0	0.00789681	0	0	0	0	2.14482	0	0	0	0	0	0	0	0	0
CASTPQGAGNTIYF	45Months	CEF	0	4	0	0	0	2333	0	0	0	0	0	0	0	0	0	0	0.00479386	0	0	0	3.20555	0	0	0	0	0	0	0	0	0
CSARVNSWEQYF	45Months	CEF	0	1710	0	0	0	5308	0	0	0	114	3	0	0	1	0	0	2.04938	0	0	0	7.29321	0	0	0	0.306328	0.0155352	0	0	0.0457038	0
CASSQESSPSYEQYF	45Months	CEF	0	532	0	0	0	1287	5	4	0	0	0	0	0	5	0	0	0.637584	0	0	0	1.76834	0.00601989	0.00588512	0	0	0	0	0	0.228519	0
CASTPGTNYEQYF	45Months	CEF	0	189	0	0	0	1176	0	0	0	25	0	0	0	0	0	0	0.22651	0	0	0	1.61583	0	0	0	0.0671772	0	0	0	0	0
CSASKVSQSSYNSPLHF	45Months	CEF	0	0	0	0	0	915	0	0	0	0	0	0	0	0	0	0	0	0	0	0	1.25721	0	0	0	0	0	0	0	0	0
CASSSTANTGELFF	45Months	CEF	0	0	0	0	0	841	0	0	0	0	0	0	0	0	0	0	0	0	0	0	1.15554	0	0	0	0	0	0	0	0	0
CASSGGGVAGSYEQYF	45Months	CEF	0	0	0	0	0	585	0	0	0	0	0	0	0	0	0	0	0	0	0	0	0.803792	0	0	0	0	0	0	0	0	0
CACPPSAGPPDTQYF	45Months	CEF	0	71	0	0	8	613	0	0	0	0	0	0	0	2	0	0	0.0850911	0	0	0.014582	0.842264	0	0	0	0	0	0	0	0.0914077	0
CASSFTGGRIDTQYF	45Months	T790M	0	0	0	0	0	0	3099	0	0	0	0	0	0	0	0	0	0	0	0	0	0	3.73113	0	0	0	0	0	0	0	0
CASSLEPQYEQYF	45Months	T790M	373	26	44	874	179	20	4851	70	0	0	0	0	0	0	0	0.490919	0.0311601	0.045182	1.44303	0.326273	0.0274801	5.8405	0.10299	0	0	0	0	0	0	0
CASSYSGFTNNSPLHF	45Months	T790M	0	0	0	0	0	0	1971	0	0	0	0	0	0	0	0	0	0	0	0	0	0	2.37304	0	0	0	0	0	0	0	0
CASSSLSGGVTDTQYF	45Months	T790M	0	0	0	0	0	0	1364	0	0	0	0	0	0	0	0	0	0	0	0	0	0	1.64223	0	0	0	0	0	0	0	0
CASSPEVGTMITSHRDNEQFF	45Months	T790M	0	0	0	0	0	0	1255	0	0	0	0	0	0	0	0	0	0	0	0	0	0	1.51099	0	0	0	0	0	0	0	0
CASSLRFLDNQPQHF	45Months	T790M	0	0	0	0	0	0	989	0	0	0	0	0	0	0	0	0	0	0	0	0	0	1.19073	0	0	0	0	0	0	0	0
CASSETSGVVQHEQYF	45Months	T790M	6	0	0	6	47	5	1132	34	0	5	63	0	0	0	1	0.00789681	0	0	0.00990638	0.0856695	0.00687002	1.3629	0.0500235	0	0.0134354	0.326239	0	0	0	0.151976
CASSEGTNSYEQYF	45Months	T790M	0	0	0	0	0	0	792	0	0	0	0	0	0	0	0	0	0	0	0	0	0	0.953551	0	0	0	0	0	0	0	0
CASSPDRGTDTQYF	45Months	T790M	0	0	0	0	0	0	783	0	0	0	0	0	0	0	0	0	0	0	0	0	0	0.942715	0	0	0	0	0	0	0	0
CASRLGQGITGELFF	45Months	T790M	0	0	0	0	0	0	780	0	0	0	0	0	0	0	0	0	0	0	0	0	0	0.939103	0	0	0	0	0	0	0	0
CASRFFGTQGRTDTQYF	45Months	T790M	0	0	0	0	0	0	704	0	0	0	0	0	0	0	0	0	0	0	0	0	0	0.8476	0	0	0	0	0	0	0	0
CASSKRQTHQPQHF	45Months	T790M	0	0	0	0	0	0	667	0	0	0	0	0	0	0	0	0	0	0	0	0	0	0.803053	0	0	0	0	0	0	0	0
CSVRDVDSPLHF	45Months	T790M	0	132	0	0	0	0	649	0	0	0	0	0	0	1	0	0	0.158198	0	0	0	0	0.781382	0	0	0	0	0	0	0.0457038	0
CAIRGGSDYGYTF	45Months	T790M	0	0	0	0	0	0	600	0	0	0	0	0	0	0	0	0	0	0	0	0	0	0.722387	0	0	0	0	0	0	0	0
CASSFHRGLGEQFF	45Months	T790M	0	0	0	0	0	0	567	0	0	0	0	0	0	0	0	0	0	0	0	0	0	0.682655	0	0	0	0	0	0	0	0
CSARDFQSAQSYEQYF	45Months	T790M	0	0	0	0	0	0	538	6	0	0	0	0	0	0	0	0	0	0	0	0	0	0.64774	0.00882768	0	0	0	0	0	0	0
CASSLGQANQPQHF	45Months	T790M	0	0	0	0	0	0	534	0	0	0	0	0	0	0	0	0	0	0	0	0	0	0.642924	0	0	0	0	0	0	0	0
CASSQRELNTGELFF	45Months	T790M	0	0	0	0	0	0	535	0	0	0	0	0	0	0	0	0	0	0	0	0	0	0.644128	0	0	0	0	0	0	0	0
CASSPPGVDTQYF	45Months	T790M	0	0	0	0	0	0	501	0	0	0	0	0	0	0	0	0	0	0	0	0	0	0.603193	0	0	0	0	0	0	0	0
CASSQSGVAGSSYNEQFF	45Months	Ex19del	0	0	0	0	0	0	0	1358	0	0	0	0	0	0	0	0	0	0	0	0	0	0	1.998	0	0	0	0	0	0	0
CASSSTRGADTQYF	45Months	Ex19del	0	0	0	0	0	0	0	1445	0	0	0	0	0	0	0	0	0	0	0	0	0	0	2.126	0	0	0	0	0	0	0
CASSYSSLAVDYSYEQYF	45Months	Ex19del	0	0	0	0	0	0	43	2032	0	0	0	0	0	0	0	0	0	0	0	0	0	0.0517711	2.98964	0	0	0	0	0	0	0
CATSQGGTWNNQPQHF	45Months	Ex19del	0	0	0	0	0	0	0	934	0	0	0	0	0	0	0	0	0	0	0	0	0	0	1.37418	0	0	0	0	0	0	0
CASIGKDIEAFF	45Months	Ex19del	6	0	0	0	0	0	0	683	0	0	0	0	0	0	0	0.00789681	0	0	0	0	0	0	1.00488	0	0	0	0	0	0	0
CASRLTSGVTDTQYF	45Months	Ex19del	0	0	26	22	0	0	0	663	11	3	0	0	0	0	0	0	0	0.0266984	0.0363234	0	0	0	0.975459	0.0358797	0.00806127	0	0	0	0	0
CASSSSGGWNNEQFF	45Months	Ex19del	0	0	0	0	0	0	0	652	0	0	0	0	0	0	0	0	0	0	0	0	0	0	0.959275	0	0	0	0	0	0	0
CSARGASGYTF	45Months	Ex19del	4	0	0	0	0	0	0	650	0	0	0	0	0	0	0	0.00526454	0	0	0	0	0	0	0.956332	0	0	0	0	0	0	0
CASSFIAGESEQFF	45Months	Ex19del	0	0	24	39	0	13	6	607	0	0	0	6736	0	0	0	0	0	0.0246447	0.0643915	0	0.0178621	0.00722387	0.893067	0	0	0	29.1375	0	0	0
CASSLGPSAQETQYF	45Months	Ex19del	0	0	0	0	0	0	0	575	0	0	0	0	0	0	0	0	0	0	0	0	0	0	0.845986	0	0	0	0	0	0	0
CASSSPPNYGYTF	45Months	Ex19del	0	0	0	0	0	0	0	562	0	0	0	0	0	0	0	0	0	0	0	0	0	0	0.82686	0	0	0	0	0	0	0
CASSDQGVSPLHF	45Months	Ex19del	0	0	0	0	0	0	0	521	0	0	0	0	0	0	0	0	0	0	0	0	0	0	0.766537	0	0	0	0	0	0	0

## Sheet: CloneSummary
Time	Condition	positive_clones	sum_freq
30Months	CEF	8	24.8206
30Months	Ex19DEL	1	29.1375
40Months	CEF	22	43.7991
40Months	Ex19DEL	9	13.6345
40Months	T790M	22	34.0436
45Months	CEF	16	52.9335
45Months	Ex19DEL	12	15.7162
45Months	T790M	19	26.862
